# Supplementary material for: Prevalence of Lower Back Pain and Risk Factors in Equestrians: A Systematic Review
Source: Sports (Basel). 2024 Dec 19;12(12):355. doi: 10.3390/sports12120355 (PMC11679230; doi:10.3390/sports12120355)
Supplement: Supplementary file 1 [file sports-12-00355-s001.zip]

Archive with 3 entries (3 files):
- Supplementary Materials SI.pdf
- Supplementary Materials SII.pdf
- Supplementary Materials SIII.pdf
